# Supplementary material for: Differences between Lower Extremity Arterial Occlusion vs. Stenosis and Predictors of Successful Endovascular Interventions
Source: Medicina (Kaunas). 2023 Nov 17;59(11):2029. doi: 10.3390/medicina59112029 (PMC10673017; doi:10.3390/medicina59112029)
Supplement: Supplementary file 1 [file medicina-59-02029-s001.zip]

Archive with 1 entries (1 files):
- medicina-2601223-supplementary.pdf
